# Supplementary material for: The evolution of farnesoid X, vitamin D, and pregnane X receptors: insights from the green-spotted pufferfish (Tetraodon nigriviridis) and other non-mammalian species
Source: BMC Biochem. 2011 Feb 3;12:5. doi: 10.1186/1471-2091-12-5 (PMC3042382; doi:10.1186/1471-2091-12-5)
Supplement: Additional file 2 — Activation data for Tetraodon FXR and PXR by bile salts, steroids, and synthetic ligands. [file 1471-2091-12-5-S2.XLS]

## Sheet: Sheet1
ADDITIONAL FILE 2
Activation data for Tetraodon
FXR and PXR
Compound	Classification	Source	Effect on	Effect on
			Tetraodon FXR	Tetraodon PXR
			(e is maximal effect relative	(e is maximal effect relative
			to GW4064)	to 5a-androst-3a-ol)
GW4064	FXR agonist	Sigma	EC50=2.8+0.8, e=1 (ref)	No effect
T-0901317	FXR/PXR/LXR agonist	Axxorra	EC50=4.3+0.6, e=0.03	EC50=7.7+0.9, e=0.17
Z-Guggulsterone	FXR antagonist	BIOMOL	No effect	No effect
Lithocholic acid (LCA, 3α-hydroxy-5β-cholan-24-oic acid)	5β-Bile acid	Steraloids	EC50=20.8+1.0, e=0.29	EC50=81.0+9.5, e=0.10
Taurolitholic acid (tauro-LCA)	5β-Bile acid	Steraloids	EC50=29.6+1.5, e=0.26	EC50=19.1+1.1, e=0.29
Lithocholic acid (LCA) acetate	5β-Bile acid derivative	Steraloids	EC50=37.6+6.8, e=0.19	EC50=8.8+0.9, e=0.22
3-Oxolithocholic acid (3-oxo-LCA)	5β-Bile acid	Steraloids	EC50=17.9+3.0, e=0.61	EC50=42.3+9.1, e=0.65
Chenodeoxycholic acid (CDCA)	5β-Bile acid	Steraloids	EC50=9.0+0.7, e=0.39	EC50=15.6+1.4, e=0.38
Taurochenodeoxycholic acid (tauro-CDCA)	5β-Bile acid	Steraloids	EC50=13.2+2.5, e=0.15	EC50=4.8+0.3, e=0.59
Deoxycholic acid (DCA)	5β-Bile acid	Steraloids	EC50=18.7+2.1, e=0.24	EC50=9.0+1.1, e=0.33
Glycodeoxycholic acid (glyco-DCA)	5β-Bile acid	BIOMOL	No effect	No effect
Taurodeoxycholic acid (tauro-DCA)	5β-Bile acid	BIOMOL	EC50=8.8+0.8, e=0.25	EC50=19.3+2.1, e=0.18
Cholic acid (CA)	5β-Bile acid	Sigma	No effect	No effect
Glycocholic acid (glyco-CA)	5β-Bile acid	BIOMOL	No effect	No effect
Taurocholic acid (tauro-CA)	5β-Bile acid	BIOMOL	No effect	No effect
Cyprinol sulfate	5α-Bile alcohol	Isolated by Lee Hagey	EC50=13.7+1.7, e=0.15	EC50=8.2+0.6, e=0.40
Petromyzonol sulfate	5α-Bile alcohol	Toronto Research Chemicals	No effect	No effect
Diindoylmethane	Aryl hydroxycarbon receptor agonist	BIOMOL	No effect	No effect
6-Formylindolo [3,2-b] carbazole	Aryl hydroxycarbon receptor agonist	BIOMOL	EC50=9.6+1.2, e=0.97	EC50=6.2+0.8, e=1.44
3-Methylcholanthrene	Aryl hydroxycarbon receptor agonist	BIOMOL	No effect	No effect
CITCO	CAR agonist	BIOMOL	No effect	No effect
TCPOBOP	CAR agonist	BIOMOL	No effect	No effect
Tamoxifen	Estrogen receptor antagonist	BIOMOL	No effect	No effect
Acetyl-farnesyl-cysteine	Farnesoid	BIOMOL	No effect	No effect
Acetyl-geranyl-cysteine	Farnesoid	BIOMOL	No effect	No effect
Acetyl-geranylgeranyl-cysteine	Farnesoid	BIOMOL	No effect	No effect
Farnesol	Farnesoid	BIOMOL	EC50=3.1+0.4, e=0.44	No effect
S-Farnesyl-L-cysteine methyl ester	Farnesoid	BIOMOL	EC50=3.3+0.4, e=0.11	No effect
Farnesylthioacetic acid	Farnesoid	BIOMOL	No effect	No effect
Geranygeraniol	Farnesoid	BIOMOL	No effect	No effect
LY 295427	LDL receptor upregulator	BIOMOL	No effect	No effect
24(S)-Hydroxycholesterol	LXR agonist	BIOMOL	No effect	No effect
24(S),25-Epoxycholesterol	LXR agonist	BIOMOL	No effect	No effect
Paxilline	LXR agonist	BIOMOL	No effect	No effect
BADGE	PPARg agonist	BIOMOL	No effect	No effect
Bezafibrate	PPARa agonist	BIOMOL	No effect	No effect
Carbacyclin	PPARd agonist	BIOMOL	No effect	No effect
Ciglitazone	PPARg agonist	BIOMOL	No effect	No effect
Clofibric acid	PPARa agonist	BIOMOL	No effect	No effect
15-Deoxy-D12,14-prostaglandin J2	PPARg agonist	BIOMOL	No effect	No effect
5,8,11,14-Eicosatetraynoic acid	PPARa agonist	BIOMOL	No effect	No effect
Gemfibrozil	PPARa agonist	BIOMOL	No effect	No effect
GW 7647	PPARa agonist	BIOMOL	No effect	No effect
GW 9662	PPARg agonist	BIOMOL	No effect	No effect
13(S)-Hydroxy-9Z,11E-octadecadienoic acid	PPARg agonist	BIOMOL	No effect	No effect
LY 171883	PPARg agonist	BIOMOL	No effect	No effect
N-Oleoylethanolamide	PPARa agonist	BIOMOL	No effect	No effect
Pioglitazone HCl	PPARg agonist	BIOMOL	No effect	No effect
Tetradecylthioacetic acid	PPAR agonist	BIOMOL	No effect	No effect
Troglitazone	PPARg agonist	BIOMOL	No effect	No effect
WY-14643	PPAR agonist	BIOMOL	No effect	No effect
Mifepristone	Progesterone receptor antagonist	BIOMOL	No effect	No effect
n-Butyl 4-aminobenzoate	PXR agonist (Xenopus laevis)	Sigma	No effect	EC50=25.6+1.4, e=0.88
n-Propyl 4-hydroxybenzoate	PXR agonist (Xenopus laevis)	Sigma	No effect	No effect
Ethyl 3-amino benzoate	PXR agonist (Xenopus laevis)	Sigma	No effect	No effect
Pregnenolone-16a-carbonitrile	PXR agonist	BIOMOL	No effect	No effect
Rifampicin	PXR agonist	BIOMOL	No effect	No effect
Hyperforin	PXR agonist	BIOMOL	No effect	No effect
SR12813	PXR agonist	Sigma	No effect	No effect
Nifedipine	PXR agonist	Sigma	No effect	No effect
AM-580	RAR agonist	BIOMOL	No effect	No effect
9-cis Retinoic acid	RAR agonist	BIOMOL	No effect	No effect
13-cis Retinoic acid	RAR agonist	BIOMOL	No effect	No effect
4-Hydroxyphenylretinamide	RAR agonist	BIOMOL	No effect	No effect
TTNPB	RAR agonist	BIOMOL	No effect	No effect
Aciretin	Retinoid	BIOMOL	No effect	No effect
all-trans-Retinol	Retinoid	BIOMOL	No effect	No effect
13-cis-Retinol	Retinoid	BIOMOL	No effect	No effect
4-Hydroxretinoic acid	Retinoid	BIOMOL	No effect	No effect
Retinyl acetate	Retinoid	BIOMOL	No effect	No effect
Docosa-4Z,7Z,10Z,13Z,16Z,19Z-hexanoic acid	RXR agonist	BIOMOL	No effect	No effect
Methoprene acid	RXR agonist	BIOMOL	No effect	No effect
Retinoic acid, all trans	RXR agonist	BIOMOL	No effect	No effect
3,5-Diiodo-L-thyronine	Thyroid hormone receptor agonist	BIOMOL	No effect	No effect
3,5-Diiodo-L-tyroside dihydrate	Thyroid hormone receptor agonist	BIOMOL	No effect	No effect
3,5-Diiodo-4-hydroxyphenylpropionic acid	Thyroid hormone receptor agonist	BIOMOL	No effect	No effect
5a-Androst-16-en-3a-ol	Steroid (androstane)	BIOMOL	No effect	EC50=7.4+1.2, e=0.58
5a-Androst--3a-ol	Steroid (androstane)	BIOMOL	No effect	EC50=6.1+0.7, e=1 (ref)
Androstenedione	Steroid (androstane)	BIOMOL	No effect	No effect
DHEA sulfate	Steroid (androstane)	Steraloids	No effect	EC50=8.5+1.8, e=0.70
6a-Fluorotestosterone	Steroid (androstane)	BIOMOL	No effect	No effect
Testosterone	Steroid (androstane)	Steraloids	No effect	No effect
17b-Estradiol	Steroid (estrane)	BIOMOL	No effect	EC50=9.6+1.2, e=0.47
Estrone	Steroid (estrane)	BIOMOL	No effect	EC50=5.2+0.7, e=0.57
Corticosterone	Steroid (pregnane)	Steraloids	No effect	No effect
Cortisone	Steroid (pregnane)	BIOMOL	No effect	EC50=12.2+1.9, e=0.19
17-Hydroxypregnenolone	Steroid (pregnane)	Steraloids	No effect	EC50>50, e~0.20
5b-Pregnan-3,20-dione	Steroid (pregnane)	BIOMOL	No effect	EC50=4.0+0.5, e=0.73
Pregnenolone	Steroid (pregnane)	BIOMOL	No effect	EC50=3.3+0.4, e=0.34
Progesterone	Steroid (pregnane)	BIOMOL	No effect	EC50=8.9+1.1, e=0.33
1a,-25-Dihydroxyvitamin D3	Vitamin D agonist	BIOMOL	No effect	No effect
25-Hydroxyvitamin D3	Vitamin D agonist	BIOMOL	No effect	No effect
