# Supplementary material for: The evolution of farnesoid X, vitamin D, and pregnane X receptors: insights from the green-spotted pufferfish (Tetraodon nigriviridis) and other non-mammalian species
Source: BMC Biochem. 2011 Feb 3;12:5. doi: 10.1186/1471-2091-12-5 (PMC3042382; doi:10.1186/1471-2091-12-5)
Supplement: Additional file 3 — Activation data for VDRs, including the site-directed mutants of mouse VDR. [file 1471-2091-12-5-S3.XLS]

## Sheet: Sheet1
ADDITIONAL FILE 3
Activation data for vitamin D receptors
Compound	Classification	Source	Effect on	Effect on	Effect on	Effect on	Effect on	Effect on	Effect on	Effect on	Effect on	Effect on	Effect on	Effect on	Effect on	Effect on	Effect on	Effect on	Effect on	Effect on	Effect on	Effect on	Effect on	Effect on	Effect on
			Human VDR	Mouse VDR	Chicken VDR	Xenopus laevis VDR	Tetraodon VDR	hVDR/Δins	hVDR/xlVDRins	xlVDR/Δins	xlVDR/hVDRins	mVDR(Q291E)	mVDR(S293D)	mVDR(S293G)	mVDR(R269A)	mVDR(R269E)	mVDR(N319D)	mVDR(N319K)	mVDR(RCR363LCK)	mVDR(RCR363RIQ)	mVDR(RCR363ACR)	mVDR(H392A)	mVDR(H392Y)	mVDR(F417A)	mVDR(F417D)
			(hVDR)	(mVDR)	(chVDR)	(xlVDR)	(tnVDR)	(no H1-H3 insert)		(no H1-H3 insert)		#1	#2	#3	#4	#5	#6	#7	#8	#9	#10	#11	#12	#13	#14
1a,-25-Dihydroxyvitamin D3	Vitamin D agonist	BIOMOL	EC50=1.9+0.2 nM, e=1 (ref)	EC50=0.62+0.02 nM, e=1 (ref)	EC50=5.0+0.4 nM, e=1 (ref)	EC50=42.7+5.3 nM, e=1 (ref)	EC50=6.1+0.7 nM, e=1 (ref)	EC50=10.9+0.7 nM, e=1 (ref)	EC50=16.6+2.1 nM, e=1 (ref)	EC50=18.5+2.1 nM, e=1 (ref)	EC50=40.5+4.9 nM, e=1 (ref)	EC50=0.9+0.1 nM, e=1 (ref)	EC50=1.2+0.2 nM, e=1 (ref)	EC50=1.9+0.2 nM, e=1 (ref)	EC50=141+9.5 nM, e=1 (ref)	EC50=252+26 nM, e=1 (ref)	EC50=1.6+0.2 nM, e=1 (ref)	EC50=0.9+0.1 nM, e=1 (ref)	EC50=2.0+0.3 nM, e=1 (ref)	EC50=1.8+0.2 nM, e=1 (ref)	EC50=1.1+0.2 nM, e=1 (ref)	EC50=104+12.3 nM, e=1 (ref)	EC50=15.2+1.3 nM, e=1 (ref)	EC50=98.9+8.0 nM, e=1 (ref)	EC50=123+8.9 nM, e=1 (ref)
25-Hydroxyvitamin D3	Vitamin D agonist	BIOMOL	EC50=11.2+2.0 nM, e=1.14	EC50=5.7+1.0 nM, e=1.43	EC50=462+40, e=0.71	EC50=550+39, e=0.52	EC50=363+34, e=0.90	EC50=294+43, e=0.64	EC50=301+15, e=0.48	EC50=390+12, e=0.79	EC50=843+93, e=0.60
5α-Cholanic acid (5α-cholan-24-oic acid)	5α-Bile acid	Steraloids	EC50>50, e=0.03	EC50>50, e=0.02	No effect	No effect	No effect	EC50>50, e=0.04	EC50>50, e=0.03	No effect	No effect	EC50>50, e=0.03	EC50>50, e=0.04	EC50>50, e=0.02	EC50>50, e=0.04	EC50>50, e=0.03	EC50>50, e=0.04	EC50>50, e=0.03	EC50>50, e=0.04	EC50>50, e=0.05	EC50>50, e=0.03	EC50>50, e=0.04	EC50>50, e=0.03	EC50~35, e=0.30	EC50=32.7+5.1, e=0.78
3β-Hydroxy-5α-cholan-24-oic acid	5α-Bile acid	Hofmann laboratory	No effect	No effect	No effect	No effect	No effect	No effect	No effect	No effect	No effect	No effect	No effect	No effect	No effect	No effect	No effect	No effect	No effect	No effect	No effect	No effect	No effect	No effect	No effect
3-oxo-5α-Cholan-24-oic acid methyl ester	5α-Bile acid derivative	Steraloids	No effect	No effect	No effect	No effect	No effect	No effect	No effect	No effect	No effect	No effect	No effect	No effect	No effect	No effect	No effect	No effect	No effect	No effect	No effect	No effect	No effect	No effect	No effect
Lithocholic acid (LCA, 3α-hydroxy-5β-cholan-24-oic acid)	5β-Bile acid	Steraloids	EC50=21.6+0.7, e=0.12	EC50=39.2+3.1, e=0.10	EC50=50.3+7.4, e=0.05	No effect	EC50=33.7+2.8, e=0.08	EC50=30.3+3.3, e=0.21	EC50=35.2+2.8, e=0.06	No effect	No effect	EC50=41.5+5.2, e=0.11	EC50=42.3+6.6, e=0.12	EC50=41.9+4.3, e=0.12	No effect	No effect	EC50=28.3+3.8, e=0.11	EC50=39.5+4.1, e=0.12	EC50=39.4+3.3, e=0.08	EC50=43.6+5.1, e=0.10	EC50=44.7+6.0, e=0.12	No effect	No effect	EC50=16.6+2.7, e=0.06	EC50=24.5+3.6, e=0.30
Lithocholic acid (LCA) acetate	5β-Bile acid derivative	Steraloids	EC50=2.7+0.1, e=0.61	EC50=9.6+0.8, e=0.88	EC50=27.9+2.4, e=0.17	No effect	EC50=11.3+0.9, e=0.08	EC50=7.7+1.0, e=0.84	EC50=31.7+3.7, e=0.82	No effect	No effect	EC50=12.1+1.4, e=0.59	EC50=15.5+2.2, e=0.58	EC50=14.8+1.9, e=0.43	No effect	No effect	EC50=14.4+2.7, e=0.42	EC50=12.0+1.8, e=0.59	EC50=13.3+1.5, e=0.58	EC50=16.6+2.3, e=0.52	EC50=18.8+2.4, e=0.36	No effect	No effect	No effect	No effect
Norlithocholic acid (nor-LCA)	5β-Bile acid (C23)	Hofmann laboratory	No effect	No effect	No effect	No effect	No effect	No effect	No effect	No effect	No effect	No effect	No effect	No effect	No effect	No effect	No effect	No effect	No effect	No effect	No effect	No effect	No effect	No effect	No effect
Isolithocholic acid (3β-hydroxy-5β-cholan-24-oic acid)	5β-Bile acid	Hofmann laboratory	EC50~70, e=0.04	EC50~70, e=0.05	No effect	No effect	No effect	EC50~80, e=0.05	EC50~70, e=0.04	No effect	No effect	EC50~70, e=0.06	EC50>50, e=0.04	EC50>50, e=0.02	No effect	EC50>70, e=0.03	EC50>50, e=0.02	EC50>50, e=0.03	EC50>50, e=0.04	EC50>50, e=0.03	EC50>50, e=0.04	EC50>70, e=0.03	EC50>70, e=0.02	EC50=71.7+8.8, e=0.13	EC50=66.4+7.0, e=1.24
3-Ketolithocholic acid (3-oxo-LCA)	5β-Bile acid	Steraloids	EC50=55.2+8.1, e=0.17	EC50=44.4+5.2, e=0.66	EC50=4.2+0.6, e=0.02	No effect	EC50=7.6+0.3, e=0.09	EC50=20.0+1.7, e=0.29	EC50=23.0+1.5, e=0.15	No effect	No effect	EC50=41.8+4.3, e=0.59	EC50=46.9+3.9, e=0.56	EC50=43.0+5.3, e=0.61	No effect	No effect	EC50=38.8+4.2, e=0.55	EC50=37.3+5.5, e=0.68	EC50=41.1+3.8, e=0.60	EC50=42.8+4.3, e=0.58	EC50=45.0+6.9, e=0.60	No effect	No effect	EC50~45, e=0.05	EC50=49.8+7.0, e=0.78
7α-hydroxy-5β-cholan-24-oic acid	5β-Bile acid derivative	Hofmann laboratory	No effect	No effect	No effect	No effect	No effect	No effect	No effect	No effect	No effect	No effect	No effect	No effect	No effect	No effect	No effect	No effect	No effect	No effect	No effect	No effect	No effect	No effect	No effect
7β-hydroxy-5β-cholan-24-oic acid	5β-Bile acid derivative	Hofmann laboratory	No effect	No effect	No effect	No effect	No effect	No effect	No effect	No effect	No effect	No effect	No effect	No effect	No effect	No effect	No effect	No effect	No effect	No effect	No effect	No effect	No effect	No effect	No effect
12α-hydroxy-5β-cholan-24-oic acid	5β-Bile acid derivative	Hofmann laboratory	No effect	No effect	No effect	No effect	No effect	No effect	No effect	No effect	No effect	No effect	No effect	No effect	No effect	No effect	No effect	No effect	No effect	No effect	No effect	No effect	No effect	No effect	No effect
Chenodeoxycholic acid (CDCA)	5β-Bile acid	Steraloids	No effect	No effect	No effect	No effect	No effect	No effect	No effect	No effect	No effect	No effect	No effect	No effect	No effect	No effect	No effect	No effect	No effect	No effect	No effect	No effect	No effect	No effect	No effect
Taurochenodeoxycholic acid (tauro-CDCA)	5β-Bile acid	Steraloids	No effect	No effect	No effect	No effect	No effect	No effect	No effect	No effect	No effect	No effect	No effect	No effect	No effect	No effect	No effect	No effect	No effect	No effect	No effect	No effect	No effect	No effect	No effect
Deoxycholic acid (DCA)	5β-Bile acid	Steraloids	No effect	No effect	No effect	No effect	No effect	No effect	No effect	No effect	No effect	No effect	No effect	No effect	No effect	No effect	No effect	No effect	No effect	No effect	No effect	No effect	No effect	No effect	No effect
Glycodeoxycholic acid (glyco-DCA)	5β-Bile acid	BIOMOL	No effect	No effect	No effect	No effect	No effect	No effect	No effect	No effect	No effect	No effect	No effect	No effect	No effect	No effect	No effect	No effect	No effect	No effect	No effect	No effect	No effect	No effect	No effect
Taurodeoxycholic acid (tauro-DCA)	5β-Bile acid	BIOMOL	No effect	No effect	No effect	No effect	No effect	No effect	No effect	No effect	No effect	No effect	No effect	No effect	No effect	No effect	No effect	No effect	No effect	No effect	No effect	No effect	No effect	No effect	No effect
Cholic acid (CA)	5β-Bile acid	Sigma	No effect	No effect	No effect	No effect	No effect	No effect	No effect	No effect	No effect	No effect	No effect	No effect	No effect	No effect	No effect	No effect	No effect	No effect	No effect	No effect	No effect	No effect	No effect
Glycocholic acid (glyco-CA)	5β-Bile acid	BIOMOL	No effect	No effect	No effect	No effect	No effect	No effect	No effect	No effect	No effect	No effect	No effect	No effect	No effect	No effect	No effect	No effect	No effect	No effect	No effect	No effect	No effect	No effect	No effect
Taurocholic acid (tauro-CA)	5β-Bile acid	BIOMOL	No effect	No effect	No effect	No effect	No effect	No effect	No effect			No effect	No effect	No effect	No effect	No effect	No effect	No effect	No effect	No effect	No effect	No effect	No effect	No effect	No effect
Cyprinol sulfate	5α-Bile alcohol	Isolated by Lee Hagey	No effect	No effect	No effect	No effect	No effect	No effect	No effect	No effect	No effect	No effect	No effect	No effect	No effect	No effect	No effect	No effect	No effect	No effect	No effect	No effect	No effect	No effect	No effect
Petromyzonol sulfate	5α-Bile alcohol	Toronto Research Chemicals	No effect	No effect	No effect	No effect	No effect	No effect	No effect	No effect	No effect	No effect	No effect	No effect	No effect	No effect	No effect	No effect	No effect	No effect	No effect	No effect	No effect	No effect	No effect
